# Supplementary material for: ﻿Thismia selangorensis (Thismiaceae): a new mitriform fairy lantern species from Selangor, Malaysia
Source: PhytoKeys. 2025 Nov 28;267:9–21. doi: 10.3897/phytokeys.267.157968 (PMC12680943; doi:10.3897/phytokeys.267.157968)
Supplement: XML Treatment for Thismia selangorensis [file phytokeys.267.157968-treatment1.xml]

<!DOCTYPE tp:taxon-treatment
  PUBLIC "-//TaxonX//DTD Taxonomic Treatment Publishing DTD v0 20100105//EN" "tax-treatment-NSO.dtd">
<tp:taxon-treatment xmlns:tp="http://www.plazi.org/taxpub"><tp:treatment-meta><kwd-group><label>Taxon classification</label><kwd>
              <named-content content-type="kingdom">Plantae</named-content>
            </kwd><kwd>
              <named-content content-type="order">Dioscoreales</named-content>
            </kwd><kwd>
              <named-content content-type="family">Burmanniaceae</named-content>
            </kwd></kwd-group><mixed-citation publication-type="journal"><person-group><name><surname>Siti-Munirah</surname><given-names>Mat Yunoh</given-names></name><name><surname>Gim Siew</surname><given-names>Tan</given-names></name><name><surname>Mat-Tahir</surname><given-names>Mohd Faizal</given-names></name><name><surname>Azhar</surname><given-names>Ahmad</given-names></name></person-group><article-title>﻿<italic><tp:taxon-name><tp:taxon-name-part taxon-name-part-type="genus" reg="Thismia">Thismia</tp:taxon-name-part> <tp:taxon-name-part taxon-name-part-type="species" reg="selangorensis">selangorensis</tp:taxon-name-part></tp:taxon-name></italic> (<tp:taxon-name><tp:taxon-name-part taxon-name-part-type="family">Thismiaceae</tp:taxon-name-part></tp:taxon-name>): a new mitriform fairy lantern species from Selangor, Malaysia</article-title><source>PhytoKeys</source><day>28</day><month>11</month><year>2025</year><volume>267</volume><fpage>9</fpage><lpage>21</lpage><pub-id pub-id-type="doi">10.3897/phytokeys.267.157968</pub-id></mixed-citation></tp:treatment-meta><tp:nomenclature><label>﻿</label><tp:taxon-name><object-id xmlns:xlink="http://www.w3.org/1999/xlink" content-type="arpha" xlink:type="simple">91A42607-3636-5FF8-A19A-AE5F4985616E</object-id>
            <tp:taxon-name-part taxon-name-part-type="genus" reg="Thismia">Thismia</tp:taxon-name-part>
            <tp:taxon-name-part taxon-name-part-type="species" reg="selangorensis">selangorensis</tp:taxon-name-part>
            <object-id xmlns:xlink="http://www.w3.org/1999/xlink" content-type="ipni" xlink:type="simple">urn:lsid:ipni.org:names:77372570-1</object-id>
          </tp:taxon-name><tp:taxon-authority>Siti-Munirah &amp; Gim Siew</tp:taxon-authority><tp:taxon-status xmlns:xlink="http://www.w3.org/1999/xlink" xlink:type="simple">sp. nov.</tp:taxon-status><xref ref-type="fig" rid="F2">Figs 2</xref><xref ref-type="fig" rid="F3">, 3</xref><xref ref-type="fig" rid="F4">, 4</xref></tp:nomenclature><tp:treatment-sec sec-type="diagnosis" id="SECID0EINAC"><title>Diagnosis.</title><p><italic><tp:taxon-name><tp:taxon-name-part taxon-name-part-type="genus" reg="Thismia">Thismia</tp:taxon-name-part> <tp:taxon-name-part taxon-name-part-type="species" reg="selangorensis">selangorensis</tp:taxon-name-part></tp:taxon-name></italic> differs from other species of <tp:taxon-name><tp:taxon-name-part taxon-name-part-type="genus" reg="Thismia">Thismia</tp:taxon-name-part> <tp:taxon-name-part taxon-name-part-type="infraspecific-rank">sect.</tp:taxon-name-part> <tp:taxon-name-part taxon-name-part-type="section" reg="Geomitra">Geomitra</tp:taxon-name-part></tp:taxon-name> in the following combinations of characteristics: the flower is white to brownish with peach colouration; the distal part of inner tepals is arrow-like with distinct basal lobes, perfectly connate to each other when young, partly splitting on the sutures with age; mitre is wide and resembling a large umbrella, convex and trilobed when viewed from above in younger flowers, flat and irregularly hexalobed in old flowers.</p><fig id="F2" position="float" orientation="portrait"><object-id xmlns:xlink="http://www.w3.org/1999/xlink" content-type="doi" xlink:type="simple">10.3897/phytokeys.267.157968.figure2</object-id><object-id xmlns:xlink="http://www.w3.org/1999/xlink" content-type="arpha" xlink:type="simple">5C83B05C-BCD4-5974-8FFF-88B274D797E0</object-id><label>Figure 2.</label><caption><p><italic><tp:taxon-name><tp:taxon-name-part taxon-name-part-type="genus" reg="Thismia">Thismia</tp:taxon-name-part> <tp:taxon-name-part taxon-name-part-type="species" reg="selangorensis">selangorensis</tp:taxon-name-part></tp:taxon-name></italic>. <bold>A.</bold> Plants with flowers and roots; <bold>B.</bold> Top view of mitre (inner tepals); <bold>C.</bold> Side view of inner tepal; <bold>D.</bold> Ovary, stigma, and style; <bold>E.</bold> Floral tube with mitre removed and minute triangular outer tepal; <bold>F.</bold> Longitudinal section of floral tube with three stamens; <bold>G.</bold> Outer view of three pendulous stamens; <bold>H, I.</bold> View of inner side of floral tube, upper part (<bold>H</bold>), lower part (<bold>I</bold>); <bold>J.</bold> Bract; <bold>K.</bold> Leaf. Drawn by Mohammad Aidil Nordin from the spirit material (FRI 79179 &amp; 79180).</p></caption><graphic xmlns:xlink="http://www.w3.org/1999/xlink" xlink:href="phytokeys-267-009_article-157968__-g002.jpg" position="float" orientation="portrait" xlink:type="simple" id="oo_1480183.jpg"><uri content-type="original_file" xlink:type="simple">https://binary.pensoft.net/fig/1480183</uri></graphic></fig></tp:treatment-sec><tp:treatment-sec sec-type="material" id="SECID0EWPAC"><title>Type.</title><p>Malaysia. Peninsular Malaysia: Selangor, Hulu Langat District, Taman Eko Rimba Sungai Chongkak, ca. 184 m elev., 27 November 2023, Siti-Munirah MY, Gim Siew T &amp; Mohd Faizal MT, FRI 79179 (holotype KEP!, spirit collection, barcode no. SC13204).</p><p>Achlorophyllous ground herb, ca. 10 cm tall. <bold><italic>Roots</italic></bold> short, clustered, coralliform, light brown to whitish, surface covered with trichomes. <bold><italic>Stem</italic></bold> ca. 3 cm tall, ca. 2–3 mm in diameter, erect, unbranched, light brown, glabrous. <bold><italic>Leaves</italic></bold> scale-like, spirally arranged, denser at the stem tip, up to 4 mm long and 1–2 mm wide at the base, triangular-ovate to lanceolate, with pointed to acuminate tip, pale brown, glabrous. <bold><italic>Bracts</italic></bold> crowded, scale-like, ca. 1 cm long, 2 mm wide at the base, slightly larger than the upper leaves; triangular-ovate to lanceolate, apex acute to acuminate, brown. <bold><italic>Pedicels</italic></bold> ca. 2 cm long, 2–3 mm wide during the anthesis. <bold><italic>Inflorescence</italic></bold> near the top of stem. <bold><italic>Flower</italic></bold> solitary or in clusters, up to 6 cm long (including the ovary, floral tube and appendages). <bold><italic>Perianth</italic></bold> actinomorphic, with 6 tepals fused into a floral tube that develops into an umbrella-shaped mitre with 3 slender, claviform appendages at the tip. <bold><italic>Floral tube</italic></bold> narrowly urceolate, ca. 16 mm long and 4–6 mm wide, constricted above the ovary and widest in the upper part; <bold><italic>outer surface</italic></bold> white, peach to brownish, with 12 pale brown longitudinal stripes on the upper part, with 6 longitudinal ribs, glabrous; <bold><italic>inner surface</italic></bold> with 12 brown longitudinal ribs, without transverse bar but covered by a translucent white reticulation. <bold><italic>Tepals</italic></bold> 6; <bold><italic>outer tepals</italic></bold> 3, erect, minute, triangular, brownish; <bold><italic>inner tepals</italic></bold> 3, erect, narrowly stemmed and broadly lobed (arrow-like), apically connate and forming a mitre shape together; <bold><italic>mitre</italic></bold> dome to umbrella-like, convex in younger flowers and flatten as they mature (with increasing age the lobes split and change shape during anthesis), white-brownish-peach, glabrous, somewhat papery, with 3 lateral, rectangular openings, each up to ca. 10 mm tall, ca. 6 mm wide; <bold><italic>mitre appendages</italic></bold> 3, up to 3 cm long, 1 mm wide, broad and flattened at the base and forming a furrow in the middle of the mitre, with a club-shaped tip, brown, paler toward base and tip, glabrous. <bold><italic>Annulus</italic></bold> absent. <bold><italic>Stamens</italic></bold> 6, hanging down from the apical edge of the floral tube; <bold><italic>filaments</italic></bold> dark-grey-whitish to bluish coloured, bent downwards, with the bases protruding slightly beyond the apex of the floral tube, not fused, forming 6 openings visible from above. <bold><italic>Connectives</italic></bold> broad, bluish, fused laterally into a tube, ca. 8 mm long, each connective with conspicuous longitudinal rib extending along the entire length of the inner surface (convex on the inner surface, concave on the outer surface); supraconnective apex with a longer central lobe (an extension of the longitudinal rib) and two smaller lateral lobes with pointed tips, all glabrous; <bold><italic>lateral appendage</italic></bold> box-shaped, bright blue, projecting towards the floral tube without reaching the supraconnective apex, glabrous on the surface and sparsely hairy at the horn-like corners; <bold><italic>thecae</italic></bold> 2 on each stamen, elongated, ca. 0.8 mm long, blue-whitish; <bold><italic>interstaminal glands</italic></bold> elliptic-oblong, translucent, inserted at the fusion line between the connective tissues. <bold><italic>Ovary</italic></bold> obconical, ca. 5 mm long, 4 mm wide, dark brown, with 6 longitudinal ribs; <bold><italic>placentae</italic></bold> 3; <bold><italic>style</italic></bold> short, ca. 1 mm long, blackish; <bold><italic>stigma</italic></bold> 3-lobed, blackish, each lobe oblong, ca. 1 mm long and slightly bifid at the apex, the surface slightly papillose. <bold><italic>Fruit</italic></bold> a cup-shaped capsule.</p><fig id="F3" position="float" orientation="portrait"><object-id xmlns:xlink="http://www.w3.org/1999/xlink" content-type="doi" xlink:type="simple">10.3897/phytokeys.267.157968.figure3</object-id><object-id xmlns:xlink="http://www.w3.org/1999/xlink" content-type="arpha" xlink:type="simple">BB2AA6A7-E9EF-5676-B120-1C68B94F2791</object-id><label>Figure 3.</label><caption><p><italic><tp:taxon-name><tp:taxon-name-part taxon-name-part-type="genus" reg="Thismia">Thismia</tp:taxon-name-part> <tp:taxon-name-part taxon-name-part-type="species" reg="selangorensis">selangorensis</tp:taxon-name-part></tp:taxon-name></italic>. <bold>A.</bold> A plant with full flower and coralliform roots; <bold>A1.</bold> Claviform tip of mitre appendage; <bold>B.</bold> Outer tepal and filaments; <bold>C.</bold> Inner tepal forming a mitre; <bold>D.</bold> Floral tube and mitre; <bold>E.</bold> Mitre viewed from above; <bold>F.</bold> Floral tube with ovary and flower bud surrounded by bracts and tepals split on apex; <bold>G.</bold> Longitudinal section of floral tube, showing inner part (<bold>H</bold>); <bold>H.</bold> Inner surface of floral tube; <bold>I.</bold> Top view of stamens; <bold>J.</bold> Inner view of a stamen; <bold>K.</bold> Outer view of a stamen; <bold>L.</bold> Six stamens viewed from below; <bold>M.</bold> Stigma. Photos by Siti-Munirah MY and Mohd Faizal; all from FRI 79179 &amp; 79180; images not to scale (see dimensions in description and Fig. <xref ref-type="fig" rid="F2">2</xref>).</p></caption><graphic xmlns:xlink="http://www.w3.org/1999/xlink" xlink:href="phytokeys-267-009_article-157968__-g003.jpg" position="float" orientation="portrait" xlink:type="simple" id="oo_1480184.jpg"><uri content-type="original_file" xlink:type="simple">https://binary.pensoft.net/fig/1480184</uri></graphic></fig><fig id="F4" position="float" orientation="portrait"><object-id xmlns:xlink="http://www.w3.org/1999/xlink" content-type="doi" xlink:type="simple">10.3897/phytokeys.267.157968.figure4</object-id><object-id xmlns:xlink="http://www.w3.org/1999/xlink" content-type="arpha" xlink:type="simple">F5E82B4E-CC7D-5916-A8B4-4E71BBE7094D</object-id><label>Figure 4.</label><caption><p><italic><tp:taxon-name><tp:taxon-name-part taxon-name-part-type="genus" reg="Thismia">Thismia</tp:taxon-name-part> <tp:taxon-name-part taxon-name-part-type="species" reg="selangorensis">selangorensis</tp:taxon-name-part></tp:taxon-name></italic> in its natural habitat. <bold>A.</bold> Young flower that is not yet fully developed (uncollected plant); <bold>B.</bold> Mature flower living just beside the roots of a tree buttress (uncollected plant); <bold>C.</bold> A clump of <italic><tp:taxon-name><tp:taxon-name-part taxon-name-part-type="genus" reg="Thismia">T.</tp:taxon-name-part> <tp:taxon-name-part taxon-name-part-type="species" reg="selangorensis">selangorensis</tp:taxon-name-part></tp:taxon-name></italic> at different stages in its natural habitat (FRI 79182); <bold>D.</bold> A clump of flowers showing a different stage of mitre (FRI 79179 &amp; FRI 79180). Photos by Gim Siew (<bold>A–C</bold>) and Mohd Faizal (<bold>D</bold>).</p></caption><graphic xmlns:xlink="http://www.w3.org/1999/xlink" xlink:href="phytokeys-267-009_article-157968__-g004.jpg" position="float" orientation="portrait" xlink:type="simple" id="oo_1480185.jpg"><uri content-type="original_file" xlink:type="simple">https://binary.pensoft.net/fig/1480185</uri></graphic></fig></tp:treatment-sec><tp:treatment-sec sec-type="material" id="SECID0EFGAE"><title>Additional specimens examined</title><p><bold>(paratypes).</bold> Peninsular Malaysia: Selangor, Hulu Langat District, <abbrev xmlns:xlink="http://www.w3.org/1999/xlink" xlink:title="Taman Eko Rimba" id="ABBRID0ENGAE" xlink:type="simple">TER</abbrev> Sungai Chongkak, ca. 184 m elev., Siti-Munirah MY, FRI 79180 (KEP, spirit collection SC13205), FRI 79182 (KEP, spirit collection SC13206).</p></tp:treatment-sec><tp:treatment-sec sec-type="distribution" id="SECID0ERGAE"><title>Distribution.</title><p>Endemic to Peninsular Malaysia, Selangor. Currently only known from the type locality.</p></tp:treatment-sec><tp:treatment-sec sec-type="ecology" id="SECID0EWGAE"><title>Ecology and habitat.</title><p>In lowland forests, on moist soil in the closed canopy, hidden between tree buttresses, also in tree hollows, near an open area (picnic site; Fig. <xref ref-type="fig" rid="F5">5</xref>). This species occurs in a river basin at an altitude of approximately 184 m. The site is located in a public recreational forest managed by the Selangor Tourism Authority and the Forestry Department within a watershed/riverine vegetation. The flowering season is from October to February. The forest area is a major tourist attraction for picnicking and camping. Apart from where the plant was found, part of the area looks like an intact lowland dipterocarp forest. The areas near the river are all flat and have places for a campsite. Fortunately, a few known subpopulations of <italic><tp:taxon-name><tp:taxon-name-part taxon-name-part-type="genus" reg="Thismia">T.</tp:taxon-name-part> <tp:taxon-name-part taxon-name-part-type="species" reg="selangorensis">selangorensis</tp:taxon-name-part></tp:taxon-name></italic> exist on the riverbank and near tree roots; thus, there is no known direct impact from the campground or nearby playground. However, the status of these populations may also be uncertain because activities occurring along the river could result in trampled plants.</p><fig id="F5" position="float" orientation="portrait"><object-id xmlns:xlink="http://www.w3.org/1999/xlink" content-type="doi" xlink:type="simple">10.3897/phytokeys.267.157968.figure5</object-id><object-id xmlns:xlink="http://www.w3.org/1999/xlink" content-type="arpha" xlink:type="simple">4435F59A-9105-59DE-A2BE-B2854698AAFE</object-id><label>Figure 5.</label><caption><p><italic><tp:taxon-name><tp:taxon-name-part taxon-name-part-type="genus" reg="Thismia">Thismia</tp:taxon-name-part> <tp:taxon-name-part taxon-name-part-type="species" reg="selangorensis">selangorensis</tp:taxon-name-part></tp:taxon-name></italic> habitat at <abbrev xmlns:xlink="http://www.w3.org/1999/xlink" xlink:title="Taman Eko Rimba" id="ABBRID0E5HAE" xlink:type="simple">TER</abbrev> Sungai Chongkak. <bold>A.</bold> Main river of <abbrev xmlns:xlink="http://www.w3.org/1999/xlink" xlink:title="Taman Eko Rimba" id="ABBRID0EEIAE" xlink:type="simple">TER</abbrev> Sungai Chongkak and a picnic site; <bold>B.</bold><italic><tp:taxon-name><tp:taxon-name-part taxon-name-part-type="genus" reg="Thismia">T.</tp:taxon-name-part> <tp:taxon-name-part taxon-name-part-type="species" reg="selangorensis">selangorensis</tp:taxon-name-part></tp:taxon-name></italic> type locality area; <bold>C–E.</bold><italic><tp:taxon-name><tp:taxon-name-part taxon-name-part-type="genus" reg="Thismia">T.</tp:taxon-name-part> <tp:taxon-name-part taxon-name-part-type="species" reg="selangorensis">selangorensis</tp:taxon-name-part></tp:taxon-name></italic> living in trunk base (red arrow) beside the river; <bold>D.</bold> Plant in July 2024; <bold>E.</bold> Plant in November 2023. Photos by Siti-Munirah MY (<bold>A, C–E</bold>) and Mohd Faizal (<bold>B</bold>).</p></caption><graphic xmlns:xlink="http://www.w3.org/1999/xlink" xlink:href="phytokeys-267-009_article-157968__-g005.jpg" position="float" orientation="portrait" xlink:type="simple" id="oo_1480186.jpg"><uri content-type="original_file" xlink:type="simple">https://binary.pensoft.net/fig/1480186</uri></graphic></fig></tp:treatment-sec><tp:treatment-sec sec-type="etymology" id="SECID0EPJAE"><title>Etymology.</title><p>The epithet refers to the state, Selangor, where it was found.</p></tp:treatment-sec><tp:treatment-sec sec-type="conservation status" id="SECID0EUJAE"><title>Conservation status.</title><p><italic><tp:taxon-name><tp:taxon-name-part taxon-name-part-type="genus" reg="Thismia">Thismia</tp:taxon-name-part> <tp:taxon-name-part taxon-name-part-type="species" reg="selangorensis">selangorensis</tp:taxon-name-part></tp:taxon-name></italic> is a newly described species found in <abbrev xmlns:xlink="http://www.w3.org/1999/xlink" xlink:title="Taman Eko Rimba" id="ABBRID0EFKAE" xlink:type="simple">TER</abbrev> Sungai Chongkak, a recreational forest in Selangor. The species was discovered growing in moist, shaded areas near tree buttresses along the riverside. Since its initial discovery in 2023, several surveys have been conducted in the area, and fewer than 20 individual plants were recorded. All the individuals found form a single population sensu <xref ref-type="bibr" rid="B8">IUCN (2024)</xref>. While the extent of occurrence (<abbrev xmlns:xlink="http://www.w3.org/1999/xlink" xlink:title="extent of occurrence" id="ABBRID0ENKAE" xlink:type="simple">EOO</abbrev>) cannot be calculated from a single point, the area of occupancy (<abbrev xmlns:xlink="http://www.w3.org/1999/xlink" xlink:title="area of occupancy" id="ABBRID0ERKAE" xlink:type="simple">AOO</abbrev>) is formally estimated at 4 km<sup>2</sup>. This species appears to be rare and only blooms at certain times of the year. It is mycoheterotrophic and typically only visible when flowering. Its flowers are often small, inconspicuous, and hidden beneath leaf litter or root buttresses. <italic><tp:taxon-name><tp:taxon-name-part taxon-name-part-type="genus" reg="Thismia">Thismia</tp:taxon-name-part> <tp:taxon-name-part taxon-name-part-type="species" reg="selangorensis">selangorensis</tp:taxon-name-part></tp:taxon-name></italic> is fragile and vulnerable to disturbances due to its small size. It is particularly threatened by trampling, especially in the main picnic area. Plants growing near the river are also at risk of being destroyed by flooding during heavy rain. Consequently, according to the <xref ref-type="bibr" rid="B8">IUCN (2024)</xref>, this species is assessed as Critically Endangered based on B2ab(iii, v), D.</p></tp:treatment-sec><tp:treatment-sec sec-type="notes" id="SECID0EGLAE"><title>Notes.</title><p>In some species of the genus <italic><tp:taxon-name><tp:taxon-name-part taxon-name-part-type="genus" reg="Thismia">Thismia</tp:taxon-name-part></tp:taxon-name></italic>, the inner tepals are fused together in the upper part and form a roof-, hat-, or umbrella-like structure known as a mitre. These species are divided into two groups: 1.) species with mitral appendages (<tp:taxon-name><tp:taxon-name-part taxon-name-part-type="genus" reg="Thismia">Thismia</tp:taxon-name-part> <tp:taxon-name-part taxon-name-part-type="infraspecific-rank">section</tp:taxon-name-part> <tp:taxon-name-part taxon-name-part-type="section" reg="Geomitra">Geomitra</tp:taxon-name-part></tp:taxon-name> and also <tp:taxon-name><tp:taxon-name-part taxon-name-part-type="genus" reg="Thismia">Thismia</tp:taxon-name-part> <tp:taxon-name-part taxon-name-part-type="infraspecific-rank">sect.</tp:taxon-name-part> <tp:taxon-name-part taxon-name-part-type="section" reg="Scaphiophora">Scaphiophora</tp:taxon-name-part></tp:taxon-name>); 2.) species without appendages (<tp:taxon-name><tp:taxon-name-part taxon-name-part-type="genus" reg="Thismia">Thismia</tp:taxon-name-part> <tp:taxon-name-part taxon-name-part-type="infraspecific-rank">section</tp:taxon-name-part> <tp:taxon-name-part taxon-name-part-type="section" reg="Sarcosiphon">Sarcosiphon</tp:taxon-name-part></tp:taxon-name>). Based on the infrageneric classification of <xref ref-type="bibr" rid="B11">Kumar et al. (2017)</xref>, <italic><tp:taxon-name><tp:taxon-name-part taxon-name-part-type="genus" reg="Thismia">Thismia</tp:taxon-name-part> <tp:taxon-name-part taxon-name-part-type="species" reg="selangorensis">selangorensis</tp:taxon-name-part></tp:taxon-name></italic> belongs to <tp:taxon-name><tp:taxon-name-part taxon-name-part-type="genus" reg="Thismia">Thismia</tp:taxon-name-part> <tp:taxon-name-part taxon-name-part-type="infraspecific-rank">subgenus</tp:taxon-name-part> <tp:taxon-name-part taxon-name-part-type="subgenus" reg="Thismia">Thismia</tp:taxon-name-part></tp:taxon-name>, section <tp:taxon-name><tp:taxon-name-part taxon-name-part-type="genus" reg="Thismia"/><tp:taxon-name-part taxon-name-part-type="section" reg="Geomitra">Geomitra</tp:taxon-name-part></tp:taxon-name> (Becc.) Kumar &amp; S.W. Gale. This classification is primarily based on the presence of inner tepals that form a mitre with three filiform appendages. According to <xref ref-type="bibr" rid="B18">Shepeleva et al. (2020)</xref>, <italic><tp:taxon-name><tp:taxon-name-part taxon-name-part-type="genus" reg="Thismia">T.</tp:taxon-name-part> <tp:taxon-name-part taxon-name-part-type="species" reg="selangorensis">selangorensis</tp:taxon-name-part></tp:taxon-name></italic> is possibly related to the species forming Clade 3 due to its coralliform roots, fused inner tepals forming a mitre, and free mitral appendages extending from a central point. Currently, a total of seven species are assigned to section <tp:taxon-name><tp:taxon-name-part taxon-name-part-type="genus" reg="Thismia"/><tp:taxon-name-part taxon-name-part-type="section" reg="Geomitra">Geomitra</tp:taxon-name-part></tp:taxon-name> (Table <xref ref-type="table" rid="T1">1</xref>). In terms of species diversity within <italic><tp:taxon-name><tp:taxon-name-part taxon-name-part-type="genus" reg="Thismia">Thismia</tp:taxon-name-part></tp:taxon-name></italic>, this section represents a small group compared to other sections. To date, all known species of this section are distributed exclusively in Southeast Asia. Of the <italic><tp:taxon-name><tp:taxon-name-part taxon-name-part-type="genus" reg="Geomitra">Geomitra</tp:taxon-name-part></tp:taxon-name></italic> species, only five – <italic><tp:taxon-name><tp:taxon-name-part taxon-name-part-type="genus" reg="Thismia">T.</tp:taxon-name-part> <tp:taxon-name-part taxon-name-part-type="species" reg="clavigera">clavigera</tp:taxon-name-part></tp:taxon-name></italic>, <italic><tp:taxon-name><tp:taxon-name-part taxon-name-part-type="genus" reg="Thismia">T.</tp:taxon-name-part> <tp:taxon-name-part taxon-name-part-type="species" reg="clavigeroides">clavigeroides</tp:taxon-name-part></tp:taxon-name></italic>, <italic><tp:taxon-name><tp:taxon-name-part taxon-name-part-type="genus" reg="Thismia">T.</tp:taxon-name-part> <tp:taxon-name-part taxon-name-part-type="species" reg="limkokthayi">limkokthayi</tp:taxon-name-part></tp:taxon-name></italic>, <italic><tp:taxon-name><tp:taxon-name-part taxon-name-part-type="genus" reg="Thismia">T.</tp:taxon-name-part> <tp:taxon-name-part taxon-name-part-type="species" reg="kelantanensis">kelantanensis</tp:taxon-name-part></tp:taxon-name></italic> and <italic><tp:taxon-name><tp:taxon-name-part taxon-name-part-type="genus" reg="Thismia">T.</tp:taxon-name-part> <tp:taxon-name-part taxon-name-part-type="species" reg="selangorensis">selangorensis</tp:taxon-name-part></tp:taxon-name></italic> – are currently found in Malaysia, with the latter three species being endemic to Peninsular Malaysia and known only from their type localities.</p><table-wrap id="T1" position="float" orientation="portrait"><label>Table 1.</label><caption><p>Species of <tp:taxon-name><tp:taxon-name-part taxon-name-part-type="genus" reg="Thismia">Thismia</tp:taxon-name-part> <tp:taxon-name-part taxon-name-part-type="infraspecific-rank">section</tp:taxon-name-part> <tp:taxon-name-part taxon-name-part-type="section" reg="Geomitra">Geomitra</tp:taxon-name-part></tp:taxon-name> and their distribution (<xref ref-type="bibr" rid="B1">Chantanaorrapint and Chantanaorrapint 2009</xref>; <xref ref-type="bibr" rid="B27">Tsukaya and Okada 2012</xref>; <xref ref-type="bibr" rid="B19">Siti-Munirah 2018</xref>; <xref ref-type="bibr" rid="B24">Suetsugu et al. 2018</xref>; <xref ref-type="bibr" rid="B2">Chantanaorrapint and Seelanan 2021</xref>; <xref ref-type="bibr" rid="B22">Siti-Munirah et al. 2022</xref>).</p></caption><table id="TID0ELSAG" rules="all"><tbody><tr><th rowspan="1" colspan="1">No.</th><th rowspan="1" colspan="1">Species</th><th rowspan="1" colspan="1">Distribution</th><th rowspan="1" colspan="1">Endemism</th></tr><tr><td rowspan="1" colspan="1">1.</td><td rowspan="1" colspan="1"><italic><tp:taxon-name><tp:taxon-name-part taxon-name-part-type="genus" reg="Thismia">T.</tp:taxon-name-part> <tp:taxon-name-part taxon-name-part-type="species" reg="betung-kerihunensis">betung-kerihunensis</tp:taxon-name-part></tp:taxon-name></italic> Tsukaya &amp; H. Okada</td><td rowspan="1" colspan="1">Kalimantan (Indonesia)</td><td rowspan="1" colspan="1">Endemic</td></tr><tr><td rowspan="1" colspan="1">2.</td><td rowspan="1" colspan="1"><italic><tp:taxon-name><tp:taxon-name-part taxon-name-part-type="genus" reg="Thismia">T.</tp:taxon-name-part> <tp:taxon-name-part taxon-name-part-type="species" reg="clavigera">clavigera</tp:taxon-name-part></tp:taxon-name></italic> (Becc.) F. Muell.</td><td rowspan="1" colspan="1">Kedah and Sarawak (also in Thailand)</td><td rowspan="1" colspan="1">No</td></tr><tr><td rowspan="1" colspan="1">3.</td><td rowspan="1" colspan="1"><italic><tp:taxon-name><tp:taxon-name-part taxon-name-part-type="genus" reg="Thismia">T.</tp:taxon-name-part> <tp:taxon-name-part taxon-name-part-type="species" reg="clavigeroides">clavigeroides</tp:taxon-name-part></tp:taxon-name></italic> Chantanaorr. &amp; Seelanan</td><td rowspan="1" colspan="1">Terengganu (also in Thailand)</td><td rowspan="1" colspan="1">No</td></tr><tr><td rowspan="1" colspan="1">4.</td><td rowspan="1" colspan="1"><italic><tp:taxon-name><tp:taxon-name-part taxon-name-part-type="genus" reg="Thismia">T.</tp:taxon-name-part> <tp:taxon-name-part taxon-name-part-type="species" reg="selangorensis">selangorensis</tp:taxon-name-part></tp:taxon-name></italic> Siti-Munirah &amp; Gim Siew</td><td rowspan="1" colspan="1">Sungai Chongkak, Selangor</td><td rowspan="1" colspan="1">Endemic</td></tr><tr><td rowspan="1" colspan="1">5.</td><td rowspan="1" colspan="1"><italic><tp:taxon-name><tp:taxon-name-part taxon-name-part-type="genus" reg="Thismia">T.</tp:taxon-name-part> <tp:taxon-name-part taxon-name-part-type="species" reg="limkokthayi">limkokthayi</tp:taxon-name-part></tp:taxon-name></italic> Siti-Munirah &amp; E. Chan</td><td rowspan="1" colspan="1">Genting Highlands, Pahang</td><td rowspan="1" colspan="1">Endemic</td></tr><tr><td rowspan="1" colspan="1">6.</td><td rowspan="1" colspan="1"><italic><tp:taxon-name><tp:taxon-name-part taxon-name-part-type="genus" reg="Thismia">T.</tp:taxon-name-part> <tp:taxon-name-part taxon-name-part-type="species" reg="kelantanensis">kelantanensis</tp:taxon-name-part></tp:taxon-name></italic> Siti-Munirah</td><td rowspan="1" colspan="1">Gunung Chamah, Kelantan</td><td rowspan="1" colspan="1">Endemic</td></tr><tr><td rowspan="1" colspan="1">7.</td><td rowspan="1" colspan="1"><italic><tp:taxon-name><tp:taxon-name-part taxon-name-part-type="genus" reg="Thismia">T.</tp:taxon-name-part> <tp:taxon-name-part taxon-name-part-type="species" reg="sumatrana">sumatrana</tp:taxon-name-part></tp:taxon-name></italic> Suetsugu &amp; Tsukaya</td><td rowspan="1" colspan="1">Sumatra (Indonesia)</td><td rowspan="1" colspan="1">Endemic</td></tr></tbody></table></table-wrap><p>Morphologically, the species of section <tp:taxon-name><tp:taxon-name-part taxon-name-part-type="genus" reg="Thismia"/><tp:taxon-name-part taxon-name-part-type="section" reg="Geomitra">Geomitra</tp:taxon-name-part></tp:taxon-name> can be easily distinguished from those of other <italic><tp:taxon-name><tp:taxon-name-part taxon-name-part-type="genus" reg="Thismia">Thismia</tp:taxon-name-part></tp:taxon-name></italic> sections by the presence of a mitre with three long appendages. In <italic><tp:taxon-name><tp:taxon-name-part taxon-name-part-type="genus" reg="Geomitra">Geomitra</tp:taxon-name-part></tp:taxon-name></italic> species, the appendages are generally similar in shape and size. However, the mitre formed by the inner tepal lobes varies and produces different shapes, such as flat, concave, cap-like, umbrella-like, or bonnet-like structures. In Peninsular Malaysian species, flower colouration is also species-specific. Besides that, another important distinguishing feature of all <italic><tp:taxon-name><tp:taxon-name-part taxon-name-part-type="genus" reg="Geomitra">Geomitra</tp:taxon-name-part></tp:taxon-name></italic> species compared with other <italic><tp:taxon-name><tp:taxon-name-part taxon-name-part-type="genus" reg="Thismia">Thismia</tp:taxon-name-part></tp:taxon-name></italic> species is the stamen morphology. All <italic><tp:taxon-name><tp:taxon-name-part taxon-name-part-type="genus" reg="Geomitra">Geomitra</tp:taxon-name-part></tp:taxon-name></italic> species have a central rib extension in the middle of each stamen. The same stamen morphology, characterised by a central rib extension in the middle of each stamen, is also found in <italic><tp:taxon-name><tp:taxon-name-part taxon-name-part-type="genus" reg="Thismia">T.</tp:taxon-name-part> <tp:taxon-name-part taxon-name-part-type="species" reg="goodii">goodii</tp:taxon-name-part></tp:taxon-name></italic>, <italic><tp:taxon-name><tp:taxon-name-part taxon-name-part-type="genus" reg="Thismia">T.</tp:taxon-name-part> <tp:taxon-name-part taxon-name-part-type="species" reg="kelabitiana">kelabitiana</tp:taxon-name-part></tp:taxon-name></italic>, and <italic><tp:taxon-name><tp:taxon-name-part taxon-name-part-type="genus" reg="Thismia">T.</tp:taxon-name-part> <tp:taxon-name-part taxon-name-part-type="species" reg="coronata">coronata</tp:taxon-name-part></tp:taxon-name></italic> (<xref ref-type="bibr" rid="B5">Dančák et al. 2020b</xref>). This means it is not a unique trait of species of <tp:taxon-name><tp:taxon-name-part taxon-name-part-type="genus" reg="Thismia">Thismia</tp:taxon-name-part> <tp:taxon-name-part taxon-name-part-type="infraspecific-rank">sect.</tp:taxon-name-part> <tp:taxon-name-part taxon-name-part-type="section" reg="Geomitra">Geomitra</tp:taxon-name-part></tp:taxon-name>, and the <italic><tp:taxon-name><tp:taxon-name-part taxon-name-part-type="genus" reg="Thismia">T.</tp:taxon-name-part> <tp:taxon-name-part taxon-name-part-type="species" reg="goodii">goodii</tp:taxon-name-part></tp:taxon-name></italic> group is probably closely related to <tp:taxon-name><tp:taxon-name-part taxon-name-part-type="genus" reg="Thismia">T.</tp:taxon-name-part> <tp:taxon-name-part taxon-name-part-type="infraspecific-rank">sect.</tp:taxon-name-part> <tp:taxon-name-part taxon-name-part-type="section" reg="Geomitra">Geomitra</tp:taxon-name-part></tp:taxon-name> species. However, the supraconnective apex of the stamens differs morphologically among <tp:taxon-name><tp:taxon-name-part taxon-name-part-type="genus" reg="Thismia">T.</tp:taxon-name-part> <tp:taxon-name-part taxon-name-part-type="infraspecific-rank">sect.</tp:taxon-name-part> <tp:taxon-name-part taxon-name-part-type="section" reg="Geomitra">Geomitra</tp:taxon-name-part></tp:taxon-name> species, being either strongly different in itself (e.g. <italic><tp:taxon-name><tp:taxon-name-part taxon-name-part-type="genus" reg="Thismia">T.</tp:taxon-name-part> <tp:taxon-name-part taxon-name-part-type="species" reg="limkokthayi">limkokthayi</tp:taxon-name-part></tp:taxon-name></italic>) or only slightly different from each other (e.g. between <italic><tp:taxon-name><tp:taxon-name-part taxon-name-part-type="genus" reg="Thismia">T.</tp:taxon-name-part> <tp:taxon-name-part taxon-name-part-type="species" reg="clavigeroides">clavigeroides</tp:taxon-name-part></tp:taxon-name></italic> and <italic><tp:taxon-name><tp:taxon-name-part taxon-name-part-type="genus" reg="Thismia">T.</tp:taxon-name-part> <tp:taxon-name-part taxon-name-part-type="species" reg="selangorensis">selangorensis</tp:taxon-name-part></tp:taxon-name></italic>).</p><p>In summary, it can be stated that <italic><tp:taxon-name><tp:taxon-name-part taxon-name-part-type="genus" reg="Thismia">T.</tp:taxon-name-part> <tp:taxon-name-part taxon-name-part-type="species" reg="selangorensis">selangorensis</tp:taxon-name-part></tp:taxon-name></italic> is easily recognised by a combination of the following characteristics: coral-shaped roots; mitriform inner tepals with three erect claviform appendages; absence of annulus; absence of transverse bars on the inner side of the floral tube but presence of reticulation on the inner surface; stamens with a central rib extension (convex on the inner surface, concave on the outer surface); two lateral lobes (each with pointed tips); and a blackish stigma. <italic><tp:taxon-name><tp:taxon-name-part taxon-name-part-type="genus" reg="Thismia">Thismia</tp:taxon-name-part> <tp:taxon-name-part taxon-name-part-type="species" reg="selangorensis">selangorensis</tp:taxon-name-part></tp:taxon-name></italic> shows different morphological features when compared with closely related species. A detailed comparison can be found in Table <xref ref-type="table" rid="T2">2</xref>.</p><table-wrap id="T2" position="float" orientation="portrait"><label>Table 2.</label><caption><p>Morphological differences between <italic><tp:taxon-name><tp:taxon-name-part taxon-name-part-type="genus" reg="Thismia">T.</tp:taxon-name-part> <tp:taxon-name-part taxon-name-part-type="species" reg="selangorensis">selangorensis</tp:taxon-name-part></tp:taxon-name></italic> and related species (<xref ref-type="bibr" rid="B27">Tsukaya and Okada 2012</xref>; <xref ref-type="bibr" rid="B1">Chantanaorrapint and Chantanaorrapint 2009</xref>; <xref ref-type="bibr" rid="B19">Siti-Munirah 2018</xref>; <xref ref-type="bibr" rid="B24">Suetsugu et al. 2018</xref>; <xref ref-type="bibr" rid="B22">Siti-Munirah et al. 2022</xref>).</p></caption><table id="TID0EUYAG" rules="all"><tbody><tr><th rowspan="1" colspan="1">Characters</th><th rowspan="1" colspan="1">
                    <italic>
                      <tp:taxon-name><tp:taxon-name-part taxon-name-part-type="genus" reg="Thismia">T.</tp:taxon-name-part> <tp:taxon-name-part taxon-name-part-type="species" reg="selangorensis">selangorensis</tp:taxon-name-part></tp:taxon-name>
                    </italic>
                  </th><th rowspan="1" colspan="1">
                    <italic>
                      <tp:taxon-name><tp:taxon-name-part taxon-name-part-type="genus" reg="Thismia">T.</tp:taxon-name-part> <tp:taxon-name-part taxon-name-part-type="species" reg="limkokthayi">limkokthayi</tp:taxon-name-part></tp:taxon-name>
                    </italic>
                  </th><th rowspan="1" colspan="1">
                    <italic>
                      <tp:taxon-name><tp:taxon-name-part taxon-name-part-type="genus" reg="Thismia">T.</tp:taxon-name-part> <tp:taxon-name-part taxon-name-part-type="species" reg="betung-kerihunensis">betung-kerihunensis</tp:taxon-name-part></tp:taxon-name>
                    </italic>
                  </th><th rowspan="1" colspan="1">
                    <italic>
                      <tp:taxon-name><tp:taxon-name-part taxon-name-part-type="genus" reg="Thismia">T.</tp:taxon-name-part> <tp:taxon-name-part taxon-name-part-type="species" reg="clavigera">clavigera</tp:taxon-name-part></tp:taxon-name>
                    </italic>
                  </th><th rowspan="1" colspan="1">
                    <italic>
                      <tp:taxon-name><tp:taxon-name-part taxon-name-part-type="genus" reg="Thismia">T.</tp:taxon-name-part> <tp:taxon-name-part taxon-name-part-type="species" reg="clavigeroides">clavigeroides</tp:taxon-name-part></tp:taxon-name>
                    </italic>
                  </th><th rowspan="1" colspan="1">
                    <italic>
                      <tp:taxon-name><tp:taxon-name-part taxon-name-part-type="genus" reg="Thismia">T.</tp:taxon-name-part> <tp:taxon-name-part taxon-name-part-type="species" reg="kelantanensis">kelantanensis</tp:taxon-name-part></tp:taxon-name>
                    </italic>
                  </th><th rowspan="1" colspan="1">
                    <italic>
                      <tp:taxon-name><tp:taxon-name-part taxon-name-part-type="genus" reg="Thismia">T.</tp:taxon-name-part> <tp:taxon-name-part taxon-name-part-type="species" reg="sumatrana">sumatrana</tp:taxon-name-part></tp:taxon-name>
                    </italic>
                  </th></tr><tr><td rowspan="1" colspan="1">
                    <bold>Floral tube colour</bold>
                  </td><td rowspan="1" colspan="1">White to brownish</td><td rowspan="1" colspan="1">Black-brownish/ brown-blackish</td><td rowspan="1" colspan="1">White with indigo and brown to pale brown with purple-dark blue</td><td rowspan="1" colspan="1">White-orange</td><td rowspan="1" colspan="1">Whitish</td><td rowspan="1" colspan="1">Pale to bright and dark blue-purplish translucent</td><td rowspan="1" colspan="1">Unknown</td></tr><tr><td rowspan="1" colspan="1">
                    <bold>Mitre colour</bold>
                  </td><td rowspan="1" colspan="1">White to brownish/peach</td><td rowspan="1" colspan="1">Black-brownish/ brown-blackish</td><td rowspan="1" colspan="1">Blue-green</td><td rowspan="1" colspan="1">Yellowish-orange</td><td rowspan="1" colspan="1">Pale brown or grey</td><td rowspan="1" colspan="1">Yellow to bright orange</td><td rowspan="1" colspan="1">Unknown</td></tr><tr><td rowspan="1" colspan="1">
                    <bold>Inner tepal lobe colour</bold>
                  </td><td rowspan="1" colspan="1">White to brownish/peach</td><td rowspan="1" colspan="1">Brown-blackish</td><td rowspan="1" colspan="1">Blue-green</td><td rowspan="1" colspan="1">Orange</td><td rowspan="1" colspan="1">Pale brown or grey</td><td rowspan="1" colspan="1">Bright orange</td><td rowspan="1" colspan="1">Unknown</td></tr><tr><td rowspan="1" colspan="1">
                    <bold>Outer tepal</bold>
                  </td><td rowspan="1" colspan="1">Erect</td><td rowspan="1" colspan="1">Erect</td><td rowspan="1" colspan="1">Erect</td><td rowspan="1" colspan="1">Erect</td><td rowspan="1" colspan="1">Reflexed</td><td rowspan="1" colspan="1">Erect</td><td rowspan="1" colspan="1">Reflexed</td></tr><tr><td rowspan="1" colspan="1">
                    <bold>Inner tepal appendages colour</bold>
                  </td><td rowspan="1" colspan="1">Brown and pale (dark when young)</td><td rowspan="1" colspan="1">Dark brown to pale orange</td><td rowspan="1" colspan="1">Pale blue tinged with orange</td><td rowspan="1" colspan="1">Orange</td><td rowspan="1" colspan="1">Pale brown or grey below, blue-green at the tip</td><td rowspan="1" colspan="1">Orange</td><td rowspan="1" colspan="1">Unknown</td></tr><tr><td rowspan="1" colspan="1">
                    <bold>Mitre fovea</bold>
                  </td><td rowspan="1" colspan="1">Absent</td><td rowspan="1" colspan="1">Present</td><td rowspan="1" colspan="1">Absent</td><td rowspan="1" colspan="1">Absent</td><td rowspan="1" colspan="1">Absent</td><td rowspan="1" colspan="1">Absent</td><td rowspan="1" colspan="1">Absent</td></tr><tr><td rowspan="1" colspan="1">
                    <bold>Filament colour</bold>
                  </td><td rowspan="1" colspan="1">Dark-grey-whitish to bluish</td><td rowspan="1" colspan="1">Orange and white</td><td rowspan="1" colspan="1">Blue-green</td><td rowspan="1" colspan="1">Orange</td><td rowspan="1" colspan="1">White</td><td rowspan="1" colspan="1">Bright blue</td><td rowspan="1" colspan="1">Unknown</td></tr><tr><td rowspan="1" colspan="1">
                    <bold>Apex of supraconnective</bold>
                  </td><td rowspan="1" colspan="1">One central lobe and two smaller side lobes</td><td rowspan="1" colspan="1">One central lobe and two smaller side lobes with recurved tips/truncate, glabrous</td><td rowspan="1" colspan="1">One central lobe and two smaller side lobes, hairy</td><td rowspan="1" colspan="1">Acute</td><td rowspan="1" colspan="1">One central lobe and two smaller side lobes</td><td rowspan="1" colspan="1">Acuminate</td><td rowspan="1" colspan="1">Acute, hairy</td></tr><tr><td rowspan="1" colspan="1">
                    <bold>Presence of transverse bars</bold>
                  </td><td rowspan="1" colspan="1">Absent</td><td rowspan="1" colspan="1">Absent</td><td rowspan="1" colspan="1">Present</td><td rowspan="1" colspan="1">Present</td><td rowspan="1" colspan="1">Present</td><td rowspan="1" colspan="1">Present</td><td rowspan="1" colspan="1">Present</td></tr></tbody></table></table-wrap></tp:treatment-sec><ref-list><ref id="B8"><mixed-citation xmlns:xlink="http://www.w3.org/1999/xlink" xlink:type="simple">IUCN (<year>2024</year>) Guidelines for using the IUCN Red List Categories and Criteria. Version 16. Prepared by the Standards and Petitions Committee. <ext-link xlink:href="https://www.iucnredlist.org/documents/RedListGuidelines.pdf" ext-link-type="uri" xlink:type="simple">https://www.iucnredlist.org/documents/RedListGuidelines.pdf</ext-link></mixed-citation></ref><ref id="B11"><mixed-citation xmlns:xlink="http://www.w3.org/1999/xlink" xlink:type="simple"><person-group><name name-style="western"><surname>Kumar</surname><given-names>P</given-names></name><name name-style="western"><surname>Gale</surname><given-names>SW</given-names></name><name name-style="western"><surname>Li</surname><given-names>JH</given-names></name><name name-style="western"><surname>Bouamanivong</surname><given-names>S</given-names></name><name name-style="western"><surname>Fischer</surname><given-names>GA</given-names></name></person-group> (<year>2017</year>) <article-title><italic><tp:taxon-name><tp:taxon-name-part taxon-name-part-type="genus">Thismia</tp:taxon-name-part> <tp:taxon-name-part taxon-name-part-type="species">nigricoronata</tp:taxon-name-part></tp:taxon-name></italic>, a new species of <tp:taxon-name><tp:taxon-name-part taxon-name-part-type="family">Burmanniaceae</tp:taxon-name-part></tp:taxon-name> (<tp:taxon-name><tp:taxon-name-part taxon-name-part-type="tribe">Thismieae</tp:taxon-name-part></tp:taxon-name>, <tp:taxon-name><tp:taxon-name-part taxon-name-part-type="order">Dioscoreales</tp:taxon-name-part></tp:taxon-name>) from Vang Vieng, Vientiane Province, Laos, and a key to subgeneric classification.</article-title><source>Phytotaxa</source><volume>319</volume>(<issue>3</issue>): <fpage>225</fpage>–<lpage>240</lpage>. <ext-link xlink:href="10.11646/phytotaxa.319.3.2" ext-link-type="doi" xlink:type="simple">https://doi.org/10.11646/phytotaxa.319.3.2</ext-link></mixed-citation></ref><ref id="B18"><mixed-citation xmlns:xlink="http://www.w3.org/1999/xlink" xlink:type="simple"><person-group><name name-style="western"><surname>Shepeleva</surname><given-names>EA</given-names></name><name name-style="western"><surname>Schelkunov</surname><given-names>MI</given-names></name><name name-style="western"><surname>Hroneš</surname><given-names>M</given-names></name><name name-style="western"><surname>Sochor</surname><given-names>M</given-names></name><name name-style="western"><surname>Dančák</surname><given-names>M</given-names></name><name name-style="western"><surname>Merckx</surname><given-names>VSFT</given-names></name><name name-style="western"><surname>Kikuchi</surname><given-names>IABS</given-names></name><name name-style="western"><surname>Chantanaorrapint</surname><given-names>S</given-names></name><name name-style="western"><surname>Suetsugu</surname><given-names>K</given-names></name><name name-style="western"><surname>Tsukaya</surname><given-names>H</given-names></name><name name-style="western"><surname>Mar</surname><given-names>SS</given-names></name><name name-style="western"><surname>Luu</surname><given-names>HT</given-names></name><name name-style="western"><surname>Li</surname><given-names>H-Q</given-names></name><name name-style="western"><surname>Logacheva</surname><given-names>MD</given-names></name><name name-style="western"><surname>Nuraliev</surname><given-names>MS</given-names></name></person-group> (<year>2020</year>) <article-title>Phylogenetics of the mycoheterotrophic genus <italic><tp:taxon-name><tp:taxon-name-part taxon-name-part-type="genus">Thismia</tp:taxon-name-part></tp:taxon-name></italic> (<tp:taxon-name><tp:taxon-name-part taxon-name-part-type="family">Thismiaceae</tp:taxon-name-part></tp:taxon-name>: <tp:taxon-name><tp:taxon-name-part taxon-name-part-type="order">Dioscoreales</tp:taxon-name-part></tp:taxon-name>) with a focus on the Old World taxa: Delineation of novel natural groups and insights into the evolution of morphological traits.</article-title><source>Botanical Journal of the Linnean Society</source><volume>193</volume>(<issue>3</issue>): <fpage>287</fpage>–<lpage>315</lpage>. <ext-link xlink:href="10.1093/botlinnean/boaa017" ext-link-type="doi" xlink:type="simple">https://doi.org/10.1093/botlinnean/boaa017</ext-link></mixed-citation></ref><ref id="B1"><mixed-citation xmlns:xlink="http://www.w3.org/1999/xlink" xlink:type="simple"><person-group><name name-style="western"><surname>Chantanaorrapint</surname><given-names>S</given-names></name><name name-style="western"><surname>Chantanaorrapint</surname><given-names>A</given-names></name></person-group> (<year>2009</year>) <article-title><italic><tp:taxon-name><tp:taxon-name-part taxon-name-part-type="genus">Thismia</tp:taxon-name-part> <tp:taxon-name-part taxon-name-part-type="species">clavigera</tp:taxon-name-part></tp:taxon-name></italic> (<tp:taxon-name><tp:taxon-name-part taxon-name-part-type="family">Thismiaceae</tp:taxon-name-part></tp:taxon-name>), a new record for Thailand.</article-title><source>Thai Forest Bulletin (Botany)</source><volume>37</volume>: <fpage>27</fpage>–<lpage>31</lpage>.</mixed-citation></ref><ref id="B27"><mixed-citation xmlns:xlink="http://www.w3.org/1999/xlink" xlink:type="simple"><person-group><name name-style="western"><surname>Tsukaya</surname><given-names>H</given-names></name><name name-style="western"><surname>Okada</surname><given-names>H</given-names></name></person-group> (<year>2012</year>) <article-title>A new species of <italic><tp:taxon-name><tp:taxon-name-part taxon-name-part-type="genus">Thismia</tp:taxon-name-part></tp:taxon-name></italic> (<tp:taxon-name><tp:taxon-name-part taxon-name-part-type="family">Thismiaceae</tp:taxon-name-part></tp:taxon-name>) from West Kalimantan, Borneo.</article-title><source>Systematic Botany</source><volume>37</volume>(<issue>1</issue>): <fpage>53</fpage>–<lpage>57</lpage>. <ext-link xlink:href="10.1600/036364412X616639" ext-link-type="doi" xlink:type="simple">https://doi.org/10.1600/036364412X616639</ext-link></mixed-citation></ref><ref id="B19"><mixed-citation xmlns:xlink="http://www.w3.org/1999/xlink" xlink:type="simple"><person-group><name name-style="western"><surname>Siti-Munirah</surname><given-names>MY</given-names></name></person-group> (<year>2018</year>) <italic><tp:taxon-name><tp:taxon-name-part taxon-name-part-type="genus">Thismia</tp:taxon-name-part> <tp:taxon-name-part taxon-name-part-type="species">kelantanensis</tp:taxon-name-part></tp:taxon-name></italic> (<tp:taxon-name><tp:taxon-name-part taxon-name-part-type="family">Thismiaceae</tp:taxon-name-part></tp:taxon-name>), a new species from Kelantan, Peninsular Malaysia. Kew Bulletin 73(3): e42. <ext-link xlink:href="10.1007/s12225-018-9767-0" ext-link-type="doi" xlink:type="simple">https://doi.org/10.1007/s12225-018-9767-0</ext-link></mixed-citation></ref><ref id="B24"><mixed-citation xmlns:xlink="http://www.w3.org/1999/xlink" xlink:type="simple"><person-group><name name-style="western"><surname>Suetsugu</surname><given-names>K</given-names></name><name name-style="western"><surname>Tsukaya</surname><given-names>H</given-names></name><name name-style="western"><surname>Nurainas</surname><given-names>N</given-names></name><name name-style="western"><surname>Okada</surname><given-names>H</given-names></name></person-group> (<year>2018</year>) <article-title><italic><tp:taxon-name><tp:taxon-name-part taxon-name-part-type="genus">Thismia</tp:taxon-name-part> <tp:taxon-name-part taxon-name-part-type="species">sumatrana</tp:taxon-name-part></tp:taxon-name></italic> (<tp:taxon-name><tp:taxon-name-part taxon-name-part-type="family">Thismiaceae</tp:taxon-name-part></tp:taxon-name>), a new species from West Sumatra, Indonesia, with discussions on the taxonomic identity of <italic><tp:taxon-name><tp:taxon-name-part taxon-name-part-type="genus">Thismia</tp:taxon-name-part> <tp:taxon-name-part taxon-name-part-type="species">clavigera</tp:taxon-name-part></tp:taxon-name></italic>.</article-title><source>PhytoKeys</source><volume>113</volume>: <fpage>59</fpage>–<lpage>67</lpage>. <ext-link xlink:href="10.3897/phytokeys.113.29103" ext-link-type="doi" xlink:type="simple">https://doi.org/10.3897/phytokeys.113.29103</ext-link></mixed-citation></ref><ref id="B2"><mixed-citation xmlns:xlink="http://www.w3.org/1999/xlink" xlink:type="simple"><person-group><name name-style="western"><surname>Chantanaorrapint</surname><given-names>S</given-names></name><name name-style="western"><surname>Seelanan</surname><given-names>T</given-names></name></person-group> (<year>2021</year>) <article-title><italic><tp:taxon-name><tp:taxon-name-part taxon-name-part-type="genus">Thismia</tp:taxon-name-part> <tp:taxon-name-part taxon-name-part-type="species">clavigeroides</tp:taxon-name-part></tp:taxon-name></italic> (<tp:taxon-name><tp:taxon-name-part taxon-name-part-type="family">Thismiaceae</tp:taxon-name-part></tp:taxon-name>), a new mycoheterotrophic species from Thailand.</article-title><source>Systematic Botany</source><volume>46</volume>(<issue>1</issue>): <fpage>18</fpage>–<lpage>23</lpage>. <ext-link xlink:href="10.1600/036364421X16128061189468" ext-link-type="doi" xlink:type="simple">https://doi.org/10.1600/036364421X16128061189468</ext-link></mixed-citation></ref><ref id="B22"><mixed-citation xmlns:xlink="http://www.w3.org/1999/xlink" xlink:type="simple"><person-group><name name-style="western"><surname>Siti-Munirah</surname><given-names>MY</given-names></name><name name-style="western"><surname>Suhaida</surname><given-names>M</given-names></name><name name-style="western"><surname>Eddie</surname><given-names>C</given-names></name></person-group> (<year>2022</year>) <article-title><italic><tp:taxon-name><tp:taxon-name-part taxon-name-part-type="genus">Thismia</tp:taxon-name-part> <tp:taxon-name-part taxon-name-part-type="species">limkokthayi</tp:taxon-name-part></tp:taxon-name></italic> (<tp:taxon-name><tp:taxon-name-part taxon-name-part-type="family">Thismiaceae</tp:taxon-name-part></tp:taxon-name>): A new mycoheterotrophic species from Genting Highlands in Pahang, Malaysia.</article-title><source>PhytoKeys</source><volume>211</volume>: <fpage>1</fpage>–<lpage>11</lpage>. <ext-link xlink:href="10.3897/phytokeys.211.89453" ext-link-type="doi" xlink:type="simple">https://doi.org/10.3897/phytokeys.211.89453</ext-link></mixed-citation></ref><ref id="B5"><mixed-citation xmlns:xlink="http://www.w3.org/1999/xlink" xlink:type="simple"><person-group><name name-style="western"><surname>Dančák</surname><given-names>M</given-names></name><name name-style="western"><surname>Hroneš</surname><given-names>M</given-names></name><name name-style="western"><surname>Sochor</surname><given-names>M</given-names></name></person-group> (<year>2020b</year>) <article-title><italic><tp:taxon-name><tp:taxon-name-part taxon-name-part-type="genus">Thismia</tp:taxon-name-part> <tp:taxon-name-part taxon-name-part-type="species">ornata</tp:taxon-name-part></tp:taxon-name></italic> and <italic><tp:taxon-name><tp:taxon-name-part taxon-name-part-type="genus">T.</tp:taxon-name-part> <tp:taxon-name-part taxon-name-part-type="species">coronata</tp:taxon-name-part></tp:taxon-name></italic> (<tp:taxon-name><tp:taxon-name-part taxon-name-part-type="family">Thismiaceae</tp:taxon-name-part></tp:taxon-name>), two new species from Sarawak, Borneo.</article-title><source>Willdenowia</source><volume>50</volume>(<issue>1</issue>): <fpage>65</fpage>–<lpage>76</lpage>. <ext-link xlink:href="10.3372/wi.50.50106" ext-link-type="doi" xlink:type="simple">https://doi.org/10.3372/wi.50.50106</ext-link></mixed-citation></ref></ref-list></tp:taxon-treatment>
